# Supplementary material for: Recombination Drives Evolution of the Clostridium difficile 16S-23S rRNA Intergenic Spacer Region
Source: PLoS One. 2014 Sep 15;9(9):e106545. doi: 10.1371/journal.pone.0106545 (PMC4164361; doi:10.1371/journal.pone.0106545)
Supplement: Dataset S1 — Representative 16S-23S rRNA ISR sequences of non-redundant sets (99% sequence identity and 99% sequence coverage). Sequences are in Fasta format. (TXT) [file pone.0106545.s006.txt]

>012-441
AAGGAGAATTGCCTACTGTTTAATTTTGAAAGTTCTTTACGAACTTTATATATGGGGGTG
TAGCTCAGTTGGGAGAGCACTTGCCTTGCAAGCAAGGGGTCAGGAGTTCGACTCTCCTCA
TCTCCACCATTTAAGAGTATATTACTTAAATCTTTGATTTACTTAGTAGCCTCTTACAAT
GCACTTATAGCTTAAATTTATACAAGCTTTGTGCGTTAGCACTTTAAGCAACAGAATAAA
CTGAACGCATGTGAAGTTTGTTTGTTGGCGCTGTGCGTTAGCACTTTAAGCAACGGAATT
TATTCGTTGGCGCCGTGCTTTAGCACTTTGAAAACTGCATATATATATTTAGTGATATGA
CATCTAATTTGTAATATATAAAGCTGATAACTTTTAAAAATTATCAAGTTGATAGACTTT
AATCTATCAAACCTTTTTAAC
>027-400
AAGGAGAATTGCCTACTGTTTAATTTTGAAAGTTCTTTACGAACTTTATATATGGGGGTG
TAGCTCAGTTGGGAGAGCACTTGCCTTGCAAGCAAGGGGTCAGGAGTTCGACTCTCCTCA
TCTCCACCATTTAAGAGTATATTACTTAAATCTTTGATTTACTTAGTAGCCTCTTACAAT
GCACTTATAGCTTAAATTTATACAAGCTTTGTGCGTTAGCACTTTAAGCAACAGAATAAA
CTGAACGTATGTGAAGTTTGTTTGTTGGCGCTGTGCTTTAGCACTTTGAAAACTGCATAT
ATATATTTAGTGATATGACATCTAATTTGTAATATATAAAGCTGATAACTTTTTAAAATT
ATCGAAGTTGATAGCTTCTAATCTATCAAACCTTTTTAAC
>029-502
AAGGAGAATTGCCTACTGTTTAATTTTGAAAGTTCTTTACGAACTTTATATATGGGGGTG
TAGCTCAGTTGGGAGAGCACTTGCCTTGCAAGCAAGGGGTCAGGAGTTCGACTCTCCTCA
TCTCCACCATTTAAGAGTATATTACTTAAATCTTTGATTTACTTAGTAGCCTCTTACAAT
GCACTTATAGCTTAAATTTATACAAGCTTTGTGCGTTAGCACTTTAAGCAACAGAATAAA
CTGAACGCATGTGAAGTTTGTTTGTTGGCGCTGTGCGTTAGCACTTTAAGTAACGGAATA
ATCTGAGTGAATACGAAGGTTGTTCGTTGACGTGGTGTGTTAGCACTTTAAGCAACGGAA
TTTATTCGTTAGCGCCGTGCTTTAGCACTTTGAAAACTGCATATATATTTAGTGATATGA
CATCTAATTTGTAATATATAAAGCTGATAACTTTTTAAAATTATCGAAGTTGATAGCTTC
TAATCTATCAAACCTTTTTAAC
>029-377
AAGGAGAATTGCCTACTGTTTAATTTTGAAAGTTCTTTATGAACTTCATATTTGGGGGTG
TAGCTCAGTTGGGAGAGCACTTGCCTTGCAAGCAAGGGGTCAGGAGTTCGACTCTCCTCA
TCTCCACCATTTAAGAGCATATTACTTAAATCTTTGATTTATCTAGTAGTCTCTTACATT
GCACTTTAAGCTTATTTTTATACAAGCTTGTGTGTTAGCACTTTAAGCAACGGAATTTAT
TCGTTGGCACCGTGCTTTAGCACTTTGAAAACTGCATATATATTTAGTGATATGACATCT
AATTTGTAATATATAAAGCTGATAACTTTTTAAAATTATCGAAGTTGATAGCTTCTAATC
TATCAAACCTTTTTAAC
>033-1-400
AAGGAGAATTACCTACTGTTTAATTTTGAAAGTTCTTTACGAACTTTATATATGGGGGTG
TAGCTCAGTTGGGAGAGCACTTGCCTTGCAAGCAAGGGGTCAGGAGTTCGACTCTCCTCA
TCTCCACCATTTAAGAGTATATTACTTAAATCTTTGATTTACTTAGTAGCCTCTTACAAT
GCACTTATAGCTTAAATTTATACAGGCTTTGTGCGTTAGCACTTTAAGCAACAGAATAAA
CTGAACACATGTGAAGTTTGTTTGTTGGCGCTGTGCGTTAGCACTTTGAAAACTGCATAT
ATATATTTAGTGATATGACATCTAATTTGTAATATATAAAGCTGATAACTTTTTAAAATT
ATCGAAGTTGATAGCTTCTAATCTATCAAACCTTTTTAAC
>063.1-442
AAGGAGAATTACCTACTGTTTAATTTTGAAAGTTTTTTACGAACTTTATATATGGGGGTG
TAGCTCAGTTGGGAGAGCACTTGCCTTGCAAGCAAGGGGTCAGGAGTTCGACTCTCCTCA
TCTCCACCATTTAAGAATATATTACTTAAATCTTTGATTTACTTAGTAGCCTCTTACAAT
GCACTTATAGCTTAAATTTATACAGGCTTTGTGCGTTAGCACTTTAAGCAACAGAATAAA
CTGAACACATGTGAAGTTTGTTTGTTGGCGCTGTGCGTTAGCACTTTAAGCAACGGGATT
TATCCGTTGGCGCTGTGCTTTAGCACTTTGAAAACTGCATATATATATTTAGTGATATGA
CATCTAATTTGTAATATATAAAGCTGATAACTTTTTAAAATTATCGAAGTTGATAGCTTC
TAATCTATCAAACCTTTTTAAC
>126-10-442
AAGGAGAATTACCTACTGTTTAATTTTGAAAGTTCTTTACGAACTTTATATATGGGGGTG
TAGCTCAGTTGGGAGAGCACTTGCCTTGCAAGCAAGGGGTCAGGAGTTCGACTCTCCTCA
TCTCCACCATTTAAGAGTATATTACTTAAATCTTTGATTTACTTAGTAGCCTCTTACAAT
GCACTTATAGCTTAAATTTATACAGGCTTTGTGCGTTAGCACTTTAAGCAACAGAATAAA
CTGAACACATGTGAAGTTTGTTTGTTGGCGTTGTGCACTAGCACTTTAAGCAACGGGATT
TATCCGTTGGCGCTGTGCTTTAGCACTTTGAGAACTGCATATATATATTTAGTGATATGA
CATCTAATTTGTAATATATAAAGCTGATAACTTTTTAAAATTATCGAAGTTGATAGCTTC
TAACCTATCAAACCTTTTTAAC
>247-11-442
AAGGAGAATTGCCTACTGTTTAATTTTGAAAGTTCTTTACGAACTTTATATATGGGGGTG
TAGCTCAGTTGGGAGAGCACTTGCCTTGCAAGCAAGGGGTCAGGAGTTCGACTCTCCTCA
TCTCCACCATTTAAGAGTATATTACTTAAATCTTTGATTTACTTAGTAGCCTCTTACAAT
GCACTTATAGCTTAAATTTATACAGGCTTTGTGTGTTAGCACTTTAAGCAACAGAATAAA
CTTAACGCATGTGAAGTTTGTTTGTTGGCGCTGTGCGTTAGCACTTTAAGCAACGGGATT
TATCCGTTGGCGCTGTGCGTTAGCACTTTGAAAACTGCATATATATATTTAGTGATATGA
CATCTAATTTGTAATATATAAAGCTGATAACTTTTTAAAATTATCGAAGTTGATAGCTTC
TAATCTATCAAACCTTTTTAAC
>434-13-502
AAGGAGAATTGCCTACTGTTTAATTTTGAAAGTTCTTTACGAACTTTATATATGGGGGTG
TAGCTCAGTTGGGAGAGCACTTGCCTTGCAAGCAAGGGGTCAGGAGTTCGACTCTCCTCA
TCTCCACCATTTAAGAGTATATTACTTAAATCTTTGATTTACTTAGTAGCCTCTTACAAT
GCACTTATAGCTTAAATTTATACAGGCTTTGTGCGTTAGCACTTTAAGCAACAGAATAAA
CTGAACGCATGTGAAGTTTGTTTGTTGGCGCCGTGCGTTAGCACTTTAAGTAACGGAATA
ATCTGAGTGAATACGAAGGTTGTTCGTTGACGTGGTGCGTTAGCACTTTAAGCAACGGAA
TTTATTCGTTGGCGCCGTGCGTTAGCACTTTGAAAACTGCATATATATTTAGTGATATGA
CATCTAATTTGTAATATATAAAGTTGATAACTTTTTAAAATTATTGAAGTTGATAGCTTC
TAATCTATCAAACCTTTTTAAC
>434-15-504
AAGGAGAATTGCCTACTGTTTAATTTTGAAAGTTCTTTACGAACTTTATATATGGGGGTG
TAGCTCAGTTGGGAGAGCACTTGCCTTGCAAGCAAGGGGTCAGGAGTTCGACTCTCCTCA
TCTCCACCATTTAAGAGTATATTACTTAAATCTTTGATTTACTTAGTAGCCTCTTACAAT
GCACTTATAGCTTAAATTTATACAAGCTTTGTGTGTTAGCACTTTAAGCAACGGAATAAA
CTGAACGCATATGAAGTTTGTTTGTTGGCGCTGTGCGTTAGCACTTTAAGTAACGGAATA
ATCTGAGTGAATACGAAGGTTGTTCGTTGACGTGGTGCGTTAGCACTTTAAGCAACGGAA
TTTATTCGTTGGCGCCGTGCGTTAGCACTTTGAAAACTGCATATATATATTTAGTGATAT
GACATCTAATTTGTAATATATAAAGCTGATAACTTTTTAAAATTATCGAAGTTGATAGCT
TCTAATCTATCAAACCTTTTTAAC
>441-3-502
AAGGAGAATTGCCTACTGTTTAATTTTGAAAGTTCTTTACGAACTTTATATATGGGGGTG
TAGCTCAGTTGGGAGAGCACTTGCCTTGCAAGCAAGGGGTCAGGAGTTCGACTCTCCTCA
TCTCCACCATTTAAGAGTATATTACTTAAATCTTTGATTTACTTAGTAGCCTCTTACAAT
GCACTTATAGCTTAAATTTATACAAGCTTTGTGCGTTAGCACTTTAAGCAACAGAATAAA
CTGAGCGCATGTGAAGTTTGTTTGTTGGCGCTGTGCTTTAGCACTTTAAGTAACGGAATA
ATCTGAGTGAATACGAAGGTTGTTCGTTGACGTGGTGCGTTAGTACTTTAAGCAACGGGA
TTTATTCGTTGGCGACGTGCTTTAGCACTTTGAAAACTGCATATATATTTAGTGATATGA
CATCTAATTTGTAATATATAAAGCTGATAACTTTTTAAAATTATCGAAGTTGATAGCTTC
TAATCTATCAAACCTTTTTAAC
>444-7-442
AAGGAGAATTACCTACTGTTTAATTTTGAAAGTTCTTTACGAACTTTATATATGGGGGTG
TAGCTCAGTTGGGAGAGCACTTGCCTTGCAAGCAAGGGGTCAGGAGTTCGACTCTCCTCA
TCTCCACCATTTAAGAGTATATTACTTAAATCTTTGATTTACTTAGTAGCCTCTTACAAT
GCACTTATAGCTTAAATTTATACAGGCTTTGTGCGTTAGCACTTTAAGCAACAGAATAAA
CTGAACGCATGTGAAGTTTGTTTGTTGGCGCTGTGCGTTAGCACTTTAAGCAACGGAATT
TATTCGTTGGCGCCGTGCTTTAGCACTTTGAAAACTGCATATATATATTTAGTGATATGA
CATCTAATTTGTAATATATAAAGCTGATAACTTTTTAAAATTATCGAAGTTGATAGCTTC
TAATCTATCAAACCTTTTTAAC
>484-2-380
AAGGAGAATTGCCTACTGTTTAATTTTGAAAGTTCTTTACGAACTTTATATATGGGGGTG
TAGCTCAGTTGGGAGAGCACTTGCCTTGCAAGCAAGGGGTCAGGAGTTCGACTCTCCTCA
TCTCCACCATTTAAGAGTATATTACTTAAATCTTTGATTTACTTAGTAGCCTCTTACAAT
GCACTCATAGCTTAAATTTATACAGGCTTTGTGCGTTAGCACTTTAAGCAACGGAATTTA
TTCGTTGGTGCCGTGCTTTAGCACTTTGAAAACTGCATATATATATTTAGTGATATGACA
TCTAATTTGTAATATATAAAGCTGATAACTTTTTAAAATTATCGAAGTTGATAGCTTCTA
ATCTACCAAACCTTTTTAAC
>519-1-399
AAGGAGAATTGCCTACTGTTTAATTTTGAAAGTTCTTTACGAACTTTATATATGGGGGTG
TAGCTCAGTTGGGAGAGCACTTGCCTTGCAAGCAAGGGGTCAGGAGTTCGACTCTCCTCA
TCTCCACCATTTAAGAGTATATTACTTAAATCTTTGATTTACTTAGTAGCCTCTTACAAT
GCACTTATAGCTTAAATTTATACAAGCTTTGTGTGTTAGCACTTTAAGCAACGGAATAAA
CTGAACGCATGTGAAGTTTGTTTGTTGGCATTGTGCGTTAGCACTTTGAAAACTGCATAT
ATTTATTTAGTGATATGACATCTAATTTGTAATATATAAAGCTGATAACTTTTAAAAATT
ATCAAGTTGATAGACTTTAATCTATCAAACCTTTTTAAC
>519-7-503
AAGGAGAATTGCCTACTGTTTAATTTTGAAAGTTCTTTACGAACTTTATATATGGGGGTG
TAGCTCAGTTGGGAGAGCACTTGCCTTGCAAGCAAGGGGTCAGGAGTTCGACTCTCCTCA
TCTCCACCATTTAAGAGTATATTACTTAAATCTTTGATTTACTTAGTAGCCTCTTACAAT
GCACTTATAGCTTAAATTTATACAAGCTTTGTGTGTTAGCACTTTAAGCAACAGAATAAA
CTGAACGCATGTGAAGTTTGTTTGTTGGCGCTGTGCGTTAGCACTTTAAGTAACGGAATA
ATCTGAGTGAATACGAAGGTTGTTCGTTGACGTGGTGCGTTAGCACTTTAAGCAACGGAA
TTTATTCGTTGGCGCCGTGCTTTAGCACTTTGAAAATTGCATATATATATTTAGTGATAT
GACATCTAATTTGTAATATATAAAGCTGATAACTTTTAAAAATTATCAAGTTGATAGACT
TTAATCTATCAAACCTTTTTAAC
>524-2-564
AAGGAGAATTGCCTACTGTTTAATTTTGAAAGTTCTTTATGAACTTCATATTTGGGGGTG
TAGCTCAGTTGGGAGAGCACTTGCCTTGCAAGCAAGGGGTCAGGAGTTCGACTCTCCTCA
TCTCCACCATTTAAGAGTGTATTACTTAAATCTTTGATTTACTTAGTAGCCTCTTACAAT
GCACTTATAGCTTAAATTTATACAAGCTTTGTGTGTTAGCACTTTAAGCAACAGAATAAA
CTGAACGCATGTGAAGTTTGTTTGTTGGCGCTGTGCGTTAGCACTTTAAGTAACGGAATA
ATCTGAGTGAATACGAAGGTTGTTCGTTGACGTGGTGCGTTAGCACTTTAAGTAACGGAA
TAATCTGAGTGAATACGAAGGTTGTTCGTTGACGTGGTGCGTTAGCACTTTAAGCAACGG
AATTTATTCGTTGGCGCTGTGCGTTAGCACTTTGAAAACTGCATATATATTTAGTGATAT
GACATCTAATTTGTAATATATAAAGCTGATAACTTTTTAAAATTATCGAAGTTGATAGCT
TCTAATCTATCAAACCTTTTTAAC
>542-12-400
AAGGAGAATTGCCTACTGTTTAATTTTGAAAGTTCTTTACGAACTTTATATATGGGGGTG
TAGCTCAGTTGGGAGAGCACTTGCCTTGCAAGCAAGGGGTCAGGAGTTCGACTCTCCTCA
TCTCCACCATTTAAGAGTATATTACTTAAATCTTTGATTTACTTAGTAGCCTCTTACAAT
GCACTTATAGCTTAAATTTATACAAGCTTTGTGTGTTAGCACTTTAAGCAACGGAATAAT
CTTAGTGAATACGAAGGTTGTTCGTTGACGTGGTGCATTAGCACTTTGAAAACTGCATAT
ATATATTTAGTGATATGACATCTAATTTGTAATATATAAAGCTGATAACTTTTTAAAATT
ATCGAAGTTGATAGCTTCTAATCTATCAAACCTTTTTAAC
>542-29-440
AAGGAGAATTGCCTACTGTTTAATTTTGAAAGTTCTTTACGAACTTTATATATGGGGGTG
TAGCTCAGTTGGGAGAGCACTTGCCTTGCAAGCAAGGGGTCAGGAGTTCGACTCTCCTCA
TCTCCACCATTTAAGAGTATATTACTTAAATCTTTGATTTACTTAGTAGCCTCTTACAAT
GCACTTATAGCTTAAATTTATACAAGCTTTGTGTGTTAGCACTTTAAGCAACGGAATAAT
CTTAGTGAATACGAAGGTTGTTCGTTGACGTGGTGCGTTAGCACTTTAAGCAACGGAATT
TATTCGTTGGCGCCGTGCTTTAGCACTTTGAAAACTGCATATATATTTAGTGATATGACA
TCTAATTTGTAATATATAAAGCTGATAACTTTTTAAAATTATCGAAGTTGATAGCTTCTA
ATCTATCAAACCTTTTTAAC
>630-1-503_(NC_009089.1)
AAGGAGAATTGCCTACTGTTTAATTTTGAAAGTTCTTTATGAACTTCATATTTGGGGGTG
TAGCTCAGTTGGGAGAGCACTTGCCTTGCAAGCAAGGGGTCAGGAGTTCGACTCTCCTCA
TCTCCACCATTTAAGAGTATATTACTTAAATCTTTGATTTACTTAGTAGCCTCTTACAAT
GCACTTATAGCTTAAATTTATACAAGCTTTGTGCGTTAGCACTTTAAGCAACAGAATAAA
CTGAACGCATGTGAAGTTTGTTTGTTGGCGCTGTGCGTTAGCACTTTAAGTAACGAAATA
ATCTTAGTGAATACGAAGGTTGTTCGTTGACGTGGTGCATTAGCACTTTTAAGCAACGGA
ATTTATTCGTTAGCGCCGTGCTTTAGCACTTTGAAAACTGCATATATATTTAGTGATATG
ACATCTAATTTGTAATATATAAAGCTGATAACTTTTTAAAATTATCGAAGTTGATAGCTT
CTAATCTATCAAACCTTTTTAAC
>CD196-378_(NC_013315.1)
AAGGAGAATTGCCTACTGTTTAATTTTGAAAGTTCTTTACGAACTTTATATATGGGGGTG
TAGCTCAGTTGGGAGAGCACTTGCCTTGCAAGCAAGGGGTCAGGAGTTCGACTCTCCTCA
TCTCCACCATTTAAGAGTATATTACTTAAATCTTTGATTTACTTAGTAGCCTCTTACAAT
GCACTTATAGCTTAAATTTATACAAGCTTTGTGCGTTAGCACTTTAAGCAACGGGATTTA
TTCGTTGGCGACGTGTTTTAGCACTTTGAAAACTGCATATATATTTAGTGATATGACATC
TAATTTGTAATATATAAAGCTGATAACTTTTTAAAATTATCGAAGTTGATAGCTTCTAAT
CTATCAAACCTTTTTAAC
>012-11-260
AAGGAGAATTACCTACTGTTTAATTTTGAGGGTTCGTTTTTACGAATACTCAAAATTAGC
ACTTTAAGCAACGGGATTTATCCGTTGGCGCCGTGCTTTAGCACTTTTAGCAACGGAATT
TATTCGTTGGCGCTGTGTGTTAGCACTTTGAAAACTGCATATATATTTAGTGGTATGACA
TCTAATTTGTAATATATAAAGCTGATAACTTTTTAAAATTATCGAAGTTGATAGCTTCTA
ATCTATCAAACCTTTTTAAC
>012-12-282
AAGGAGAATTACCTACTGTTTAATTTTGAGGGTTCGTTTTTACGAATACTCAAAATTAGC
ACTTTTAGCAACAGAATAAACTGAACGCATGTGAAGTTTGTTTGCTGGCGCTGTGCATTA
GCACTTTAAGCAACGGAATTTATTCGTTGGCGCTGTGCGTTAGCACTTTGAAAACTGCAT
ATATATATTTAGTGATATGACATCTAATTTGTAATATATGAAGCTGATAACTTTTTAAAA
TTATCGAAGTTGATAGCTTCTAATCTATCAAACCTTTTTAAC
>012-13-309
AAGGAGAATTACCTACTGTTTAATTTTGAGGGTTCGTTTTTACGAATACTCAAAATTAGC
ACTTTAAGCAACGGGATTTATCCGTTGGCGCCGTGCTTTAGCACTTTTAGCAACAGAATA
AACTGAACGCATGTGAAGTTTGTTTGTTGGCGACGTGCTTTAGCACTTTAAGCAACGGAA
TTTATTCGTTAGCACTTTGAAAACTGCATATATATTTAGTGATATGACATCTAATTTGTA
ATATATAAAGCTGATAACTTTTTAAAATTATCGAAGTTGATAGCTTCTAATCTATCAAAC
CTTTTTAAC
>012-16-220
AAGGAGAATTACCTACTGTTTAATTTTGAGGGTTCGTTTTTACGAATACTCAAAATTAGC
ACTTTAAGCAACGGGATTTATCCGTTGGCGCTGTGCGTTAGCACTTTGAAAACTGCATAT
ATATATTTAGTGATATGACATCTAATTTGTAATATATAAAGCTGATAACTTTTTAAAATT
ATCGAAGTTGATAGCTTCTAATCTATCAAACCTTTTTAAC
>012-4-260
AAGGAGAATTACCTACTGTTTAATTTTGAGGGTTCGTTTTTACGAATACTCAAAATTAGC
ACTTTAAGCAACGGGATTTATCCGTTGGCGCTGTGAATTAGCACTTTAAGCAACGGAATT
TATTCGTTGGCGCTGTGCTTTAGCACTTTGAAAACTGCATATACATTTAGTGATATGACA
TCTAATTTGTAATATATAAAGCTGATAACTTTTTAAAATTATCGAAGTTGATAGCTTCTA
ATCTATCAAACCTTTTTAAC
>012-8-282
AAGGAGAATTACCTACTGTTTAATTTTGAGGGTTCGTTTTTACGAATACTCAAAATTAGC
ACTTTAAGCAACGGGATTTATCCGTTGGCGCCGTGCTTTAGCACTTTTAGCAACAGAATA
AACTGAACGCATGTGAAGTTTGTTTGTTGGCGCTGTGCGTTAGCACTTTGAAAACTGCAT
ATATATATTTAGTGATATGACATCTAATTTGTAATATATAAAGCTGATAACTTTTTAAAA
TTATCGAAGTTGATAGCTTCTAATCTATCAAACCTTTTTAAC
>029-15-281
AAGGAGAATTACCTACTGTTTAATTTTGAGGGTCCGTTTTTACGAATACTCAAAATTAGC
ACTTTTAGCAACAGAATAAACTGAACGCATGTGAAGTTTGTTTGTTGGCGCTGTGCATTA
GCACTTTTAAGCAACAGAATTTATTCGTTGGCGCCGTGCTTTAGCACTTTGAAAACTGCA
TATATATTTAGTGATATGACATCTAATTTGTAATATATAAAGCTGATAACTTTTTAAAAT
TATCGAAGTTGATAGCTTCTAATCTATCAAACCTTTTTAAC
>029-17-280
AAGGAGAATTACCTACTGTTTAATTTTGAGGGTTCGTTTTTACGAATACTCAAAATTAGC
ACTTTAAGCAACGGAATAAACTGAACGCATGTGAAGTTTGTTTGTTGGCGCTGTGCGTTG
GCACTTTAAGCAACGGGATTTATCCGTTGGCGCCGTGCTTTAGCACTTTGAAAACTGCAT
ATATATTTAGTGATATGACATCTAATTTGTAATATATAAAGCTGATAACTTTTTAAAATT
ATCGAAGTTGATAGCTTCTAATCTATCAAACCTTTTTAAC
>029-19-218
AAGGAGAATTACCTACTGTTTAATTTTGAGGGTTCGTTTTTACGAATACTCAAAATTAGC
ACTTTAAGCAACGGGATTTATTCGTTGGCGCCGTGCTTTAGCACTTTGAAAACTGCATAT
ATATTTAGTGATATGACATCTAATTTGTAATATATAAAGCTGATAACTTTTTAAAATTAT
CGAAGTTGATAGCTTCTAATCTATCAAACCTTTTTAAC
>029-7-344
AAGGAGAATTACCTACTGTTTAATTTTGAGGGTTCGTTTTTACGAATACTCAAAATTAGC
ACTTTAAGCAACAGAATAAACTGAACGCATGTAAAGTTTGTTTGTTGGCGCTGTGCGTTA
GCACTTTAAGTAACGGAATAATCTGAGTGAATACGAAGGTTGTTCGTTGACGTGGTGCGT
TAGCACTTTAAGCAACGGAATTTATTCGTTGGCGCTGTGCGTTAGCACTTTGAAAACTGC
ATATATATATTTAGTGATATGACATCTAATTTGTAATATATAAAGCTGATAACTTTTTAA
AATTATCGAAGTTGATAGCTTCTAATCTATCAAACCTTTTTAAC
>033-10-324
AAGGAGAATTACCTACTGTTTAATTTTGAGGGTTCGTTTTTACGAATACTCAAAAGTAGC
ACTTTAAGCAACAGAATAAACTGAACGCATGTGAAGTTTGTTTGTTGGCGCTGTGTGTTA
GCACTTTAAGCAACGTGATTTATCCGTTGGCGCTGTGCATTAGCACTTTAAGCAACGGAA
TTTATTCGTTGGCGCTGTGCATTAGCACTTTGAAAACTGCATATATATATTTAGTGATAT
GACATCTAATTTGTAATATATAAAGCTGATAACTTTTTAAAATTATCGAAGTTGATAGCT
TCTAATCTATCAAACCTTTTTAAC
>033-11-282
AAGGAGAATTACCTACTGTTTAATTTTGAGGGTTCGTTTTTACGAATACTCAAAAGTAGC
ACTTTAAGCAACAGAATAAACTGAACGCATGTGAAGTTTGTTTGTTGGCGCTGTGTGTTA
GCACTTTAAGCAACGTGATTTATCCGTTGGCGCTGTGCATTAGCACTTTGAAAACTGCAT
ATATATATTTAGTGATATGACATCTAATTTGTAATATATAAAGCTGATAACTTTTTAAAA
TTATCGAAGTTGATAGCTTCTAATCTATCAAACCTTTTTAAC
>033-12-324
AAGGAGAATTACCTACTGTTTAATTTTGAGGGTTCGTTTTTACGAATACTCAAAAGTAGC
ACTTTAAGCAACAGAATAAACTGAACGCATGTGAAGTTTGTTTGTTGGCGCTGTGTGTTA
GCACTTTAAGCAACGTGATTTATCCGTTGGCGCTGTGTGTTAGCACTTTAAGCAACGTGA
TTTATCCGTTGGCGCTGTGCATTAGCACTTTGAAAACTGCATATATATATTTAGTGATAT
GACATCTAATTTGTAATATATAAAGCTGATAACTTTTTAAAATTATCGAAGTTGATAGCT
TCTAATCTATCAAACCTTTTTAAC
>033-13-282
AAGGAGAATTACCTACTGTTTAATTTTGAGGGTTCGTTTTTACGAATACTCAAAATTAGC
ACTTTAAGCAACAGAATAAACTGAACGCATGTGAAGTTTGTTTGTTGGCGCTGTGCGTTA
GCACTTTAAGCAACGGGATTTATCCGTTGGCGCTGTGTGTTAGCACTTTGAAAGCTGCAT
ATATATATTTAGTGATATGACATCTAATTTGTAATATATAAAGCTGATAACTTTTTAAAA
TTATCGAAGTTGATAGCTTCTAATCTATCAAACCTTTTTAAC
>045.1-2-282
AAGGAGAATTGCCTACTGTTTAATTTTGAGGGTTCGTTTTTACGAATACTCAAAAGTAGC
ACTTTAAGCAACAGAATAAACTGAACGCATGTGAAGTTTGTTTGTTGGCGCTGTGTGTTA
GCACTTTAAGCAACGGAATTTATTCGTTGGCGCTGTGCTTTAGCACTTTGAAAACTGCAT
ATATATATTTAGTGATATGACATCTAATTTGTAATATATAAAGCTGATAACTTTTTAAAA
TTATCGAAGTTGATAGCTTCTAATCTATCAAACCTTTTTAAC
>045-1-262
AAGGAGAATTACCTACTGTTTAATTTTGAGGGTTCGTTTTTACGAATGCTCAAAATTAGC
ACTTTAAGCAACGGGATTTATCCGTTGGCGCTGTGCGTTAGCACTTTAAGCAACGGAATT
TATTCGTTGGCGCTGTGCGTTAGCACTTTGAAAACTGCATATATATATTTAGTGATATGA
CATCTAATTTGTAATATATAAAGCTGATAACTTTTTAAAATTATCGAAGTTGATAGCTTC
TAATCTATCAAACCTTTTTAAC
>063-1-280
AAGGAGAATTACCTACTGTTTAATTTTGAGGGTTCGTTTTTACGAATACTCAAAATTAGC
ACTTTTAGCAACAGAATAAACTGAACGCATGTGAAGTTTGTTTGTTGGCGCTGTGCGTTA
GCACTTTAAGCAACGGGATTTATTCGTTGGCGCCGTGCTTTAGCACTTTGAAAATTGCAT
ATATATTTAGTGATATGACATCTAATTTGTAATATACAAAGCTGATAACTTTTTAAAATT
ATCGAAGTTGATAGCTTCTAATCTATCAAACCTTTTTAAT
>063-10-280
AAGGAGAATTACCTACTGTTTAATTTTGAGGGTTCGTTTTTACGAATACTCAAAATTAGC
ACTTTAAGCAACAGGATTTATTTGTTGGCGCCGTGCTTTAGCACTTTTAGCAACAGGATA
AACTGAACGCATGTGAAGTTTGTTTGTTGGCGCCGTGCTTTAGCACTTTGAAAACTGCAT
ATATATTTAGTGATATGACATCTAATTTGTAATATACAAAGCTGATAACTTTTTAAAATT
ATCGAAGTTGATAGCTTCTAATCTATCAAACCTTTTTAAC
>063-12-322
AAGGAGAATTACCTACTGTTTAATTTTGAGGGTTCGTTTTTACGAATACTCAAAATTAGC
ACTTTAAGCAACGGGATTTATTCGTTGGCGCCGTGCTTTAGCACTTTTAGCAACAGAATA
AACTGAACGCATGTGAAGTTTGTTTGTTGGCGCTGTGCGTTAGCACTTTAAGCAACGGGA
TTTATTCGTTGGCGCCGTGCTTTAGCACTTTGAAAACTGCATATATATTTAGTGATATGA
CATCTAATTTGTAATATATAAAGCTGATAACTTTTTAAAATTATTGAAGTTGATAGCTTC
TAATCTATCAAACCTTTTTAAC
>063.1-11-282
AAGGAGAATTACCTACTGTTTAATTTTGAGGGTTCGTTTTTACGAATACTCAAAAATAGC
ACTTTAAGCAACGGGATTTATCCGTTGGCGCTGTGCATTAGCACTTTAAGCAACAGAATA
AACTGAACGCATCTGAAGTTTGTTTGTTGGCGCTGTGCGTTAGCACTTTGAAAACTGCAT
ATATATATTTAGTGATATGACATCTAATTTGTAATATATAAAGCTGATAACTTTTTAAAA
TTATCGAAGTTGATAGCTTCTAATCTATCAAACCTTTTTAAC
>063.1-4-280
AAGGAGAATTGCCTACTGTTTAATTTTGAGGGTTCGTTTTTACGAATACTCAAAAGTAGC
ACCTTAAGCAACAGAATAAACTGAACGCATGTGAAGTTTGTTTGTTGGCGCTGTGTGTTA
GCACTTTAAGCAACGGGATTTATCCGTTGGCGCTGTGCATTAGCACTTTGAAAACTGCAT
ATATATATTTAGTGATATGACATCTAATTTGTAATATAAAGCTGATAACTTTTTAAAATT
ATCGAAGTTGATAGCTTCTAATCTATCAAACCTTTTTAAC
>066-1-304
AAGGAGAATTGCCTACTGTTTAATTTTGAGGGTTCGTTTTTACGAATGCTCAAAATTAGC
ACTTTAAGCAACGGAATTTATTCGTTGGCGCTGTGCGTTAGCACTTTAAGCAACGGAATT
TATTCGTTGGCGCTGTGCGTTAGCACTTTAAGCAACGGAATTTATTCGTTGGCGCTGTGC
GTTAGCACTTTGAAAACTGCATATATATATTTAGTGATATGACATCTAATTTGTAATATA
TAAAGCTGATAACTTTTTAAAATTATCGAAGTTGATAGCTTCTAATCTATCAAACCTTTT
TAAC
>066.2-346
AAGGAGAATTACCTACTGTTTAATTTTGAGGGTTCGTTTTTACGAATGCTCAAAATTAGC
ACTTTAAGCAACGGGATTTATCCGTTGGCGCTGTGCGTTAGCACTTTAAGCAACGGAATT
TATTCGTTGGCGCTGTGCGTTAGCACTTTAAGCAACGGAATTTATTCGTTGGCGCTGTGC
GTTAGCACTTTAAGCAACGGAATTTATTCGTTGGCGCTGTGCGTTAGCACTTTGAAAACT
GCATATATATATTTAGTGATATGACATCTAATTTGTAATATATAAAGCTGATAACTTTTT
AAAATTATCGAAGTTGATAGCTTCTAATCTATCAAACCTTTTTAAC
>066.2-262
AAGGAGAATTGCCTACTGTTTAATTTTGAGGGTTCGTTTTTACGAATACTCAAAAGTAGC
ACTTTAAGCAACGGAATTTATTCGTTGGCGCTGTGCATTAGCACTTTAAGCAACGGAATT
TATTCGTTGGCGCTGTGCATTAGCACTTTGAAAACTGCATATATATATTTAGTGATATGA
CATCTAATTTGTAATATATAAAGCTGATAACTTTTTAAAATTATCGAAGTTGATAGCTTC
TAATCTATCAAACCTTTTTAAC
>066-7-362
AAGGAGAATTGCCTACTGTTTAATTTTGAGGGTTCGTTTTTACGAATACTCAAAAGTAGC
ACTTTGCAACAGAATAAACTGAATGCATGTGAAGTTTGTTTGTTGGCGCTGTGTGTTAGC
ACTTTAAGCAACGGGATTTATCCGTTGGCGCTGTGCTTTAGCACTTTAAGCAACGGAATT
TATTCGTTGGCGCTGTGCTTTAGCACTTTAAGCAACGGAATTTATTCGTTGGCGCTGTGC
ATTAGCACTTTGAAAACTGCATATATATATTTAGTGATATGACATCTAATTTGTAATATA
AAGCTGATAACTTTTTAAAATTATCGAAGTTGATAGCTTCTAATCTATCAAACCTTTTTA
AC
>078-4-366
AAGGAGAATTGCCTACTGTTTAATTTTGAGGGTTCGTTTTTACGAATACTCAAAAGTAGC
ACTTTAAGCAACAGAATAAACTGAACGCATGTGAAGTTTGTTTGTTGGCGCTGTGTGTTA
GCACTTTAAGCAACGTGATTTATCCGTTGGCGCTGTGCATTAGCACTTTAAGCAACGGAA
TTTATTCGTTGGCGCTGTGCATTAGCACTTTAAGCAACGGAATTTATTCGTTGGCGCTGT
GCATTAGCACTTTGAAAACTGCATATATATATTTAGTGATATGACATCTAATTTGTAATA
TATAAAGCTGATAACTTTTTAAAATTATCGAAGTTGATAGCTTCTAATCTATCAAACCTT
TTTAAC
>078e-240
AAGGAGAATTGCCTACTGTTTAATTTTGAGGGTTCGTTTTTACGAATACTCAAAAGTAGC
ACTTTAAGCAACAGAATAAACTGAACGCATGTGAAGTTTGTTTGTTGGCGCTGTGCGTTA
GCACTTTGAAAACTGCATATATATATTTAGTGATATGACATCTAATTTGTAATATATAAA
GCTGATAACTTTTTAAAATTATCGAAGTTGATAGCTTCTAATCTATCAAACCTTTTTAAC
>126-17-282
AAGGAGAATTGCCTACTGTTTAATTTTGAGGGTTCGTTTTTACGAATACTCAAAAGTAGC
ACTTTAAGCAACAGAATAAACTGAACGCATGTGAAGTTTGTTTGTTGGCGCTGTGTGTTA
GCACTTTAAGCAACGTGATTTATCCGTTGGCGCTGTGTGTTAGCACTTTGAAAACTGCAT
ATATATATTTAGTGATATGACATCTAATTTGTAATATATAAAGCTGATAACTTTTTAAAA
TTATCGAAGTTGATAGCTTCTAATCTATCAAACCTTTTTAAC
>247-10-280
AAGGGGAATTACCTACTGTTTAATTTTGAGGGTTCGTTTTTACGAATACTCAAAACTAGC
ACTTTTAGCAACAGAATAAACTGAGCGCATGTGAAGTTTGTTTGTTGGCGCTGTGCGTTA
GCACTTTTAGCAGCGGGATTTATCCGTTGGCGACGTGCTTTAGCACTTTGAAAACTGCAT
ATATATTTAGTGATATGACATCTAATTTGTAATATATAAAGCTGATAACTTTTTAAAATT
ATCGAAGTTGATAGCTTCTAATCTATCAAACCTTTTTAAC
>247-15-280
AAGGAGAATTACCTACTGTTTAATTTTGAGGGTTCGTTTTTACGAATACTCAAAATTAGC
ACTTTAAGCAACAGAATAAACTAAACGCATGTGAAGTTTGTTTGTTGGCGCTGTGCGTTA
GCACTTTTAGCAACGGGATTTATCCGTTGGCGCCGTGCTTTAGCACTTTGAAAACTGCAT
ATATATTTAGTGATATGACATCTAATTTGTAATATATAAAGCTGATAACTTTCTAAAATT
ATCGAAGTTGATAGCTTCTAATCTATCAAACCTTTTTAAC
>247-18-364
AAGGAGAATTACCTACTGTTTAATTTTGAGGGTTCGTTTTTACGAATACTCAAAACTAGC
ACTTTTAGCAACAGAATAAACTGAACGCATGTGAAGTTTGTTTGTTGGCGCTGTGCGTTA
GCACTTTTAGCAACGGAATTTATTCGTTGGCGCCGTGCTTTAGCACTTTTAGCAACGGAA
TTTATTCGTTGGCGCCGTGCTTTAGCACTTTTAGCAACGGAATTTATTCGTTGGCGCCGT
GCTTTAGCACTTTGAAAACTGCATATATATTTAGTGATATGACATCTAATTTGTAATATA
TAAAGCTGATAACTTTTTAAAATTATCGAAGTTGATAGCTTCTAATCTATCAAACCTTTT
TAAC
>247-5-238
AAGGAGAATTACCTACTGTTTAATTTTGAGGGTTCGTTTTTACGAATACTCAAAATTAGC
ACTTTTAGTAACATAATAAACTGAACGCATGTGAAGTTTGTTTGTTGGCGCTGTGCGTTA
GCACTTTGAAAACTGCATATATATTTAGTGATATGACATCTAATTTGTAATATATAAAGC
TGATAACTTTCTAAAATTATCGAAGTTGATAGCTTCTAATCTATCAAACCTTTTTAAC
>251-11-324
AAGGAGAATTGCCTACTGTTTAATTTTGAGGGTTCGTTTTTACGAATACTCAAAAGTAGC
ACTTTAAGCAACAGAATAAACTGAACGCATGTGAAGTTTGTTTGTTGGCGCTGTGTGTTA
GCACTTTAAGCAACGGGATTTATCCGTTGGCGCTGTGCTTTAGCACTTTAAGCGACGGAA
TTTATTCGTTGGCGCTGTGCATTAGCACTTTGAAAACTGCATATATATATTTAGTGATAT
GACATCTAATTTGTAATATATAAAGCTGATAACTTTTTAAAATTATCGAAGTTGATAGCT
TCTAATCTATCAAACCTTTTTAAC
>251-19-260
AAGGAGAATTGCCTACTGTTTAATTTTGAGGGTTCGTTTTTACGAATACTCAAAAATAGC
ACTTTAAGCAACGGGATTTATCCGTTGGCGCTGTGCATTAGCACTTTAAGCAACAGAATT
TATTCGTTGGCGCTGTGCGTTAGCACTTTGAAAACTGCATATATATATTTAGTGATATGA
CATCTAATTTGTAATATAAAGCTGATAACTTTTTAAAATTATCGAAGTTGATAGCTTCTA
ATCTATCAAACCTTTTTAAC
>434-12-282
AAGGAGAATTACCTACTGTTTAATTTTGAGGGTTCGTTTTTACGAATACTCAAAATTAGC
ACTTTTAGCAACAGAATAAACTGAACGCATGTGAAGTTTGTTTGTTGGCGCTGTGCGTTA
GCACTTTAAGCAACGGGATTTATCCGTTGGCGCCGTGCTTTAGCACTTTGAAAACTGCAT
ATATATATTTAGTGATATGACATCTAATTTGTAATATATAAAGCTGATAACTTTTTAAAA
TTATCGAAGTTGATAGCTTCTAATCTATCAAACCTTTTTAAC
>434-15-218
AAGGAGAATTACCTACTGTTTAATTTTGAGGGTTCGTTTTTACGAATACTCAAAATTAGC
ACTTTTAGCAACGGAATTTATTCGTTGGCGTTGTGCGTTAGCACTTTGAAAACTGCATAT
ATATTTAGTGATATGACATCTAATTTGTAATATATAAAGTTGATAACTTTTTAAAATTAT
CGAAGTTGATAGCTTCTAATCTATCAAACCTTTTTAAC
>441-2-322
AAGGAGAATTACCTACTGTTTAATTTTGAGGGTTCGTTTTTACGAATACTCAAAATTAGC
ACTTTAAGCAACGGGATTTATCCGTTGGCGCCGTGCTTTAGCACTTTAAGCAACAGAATA
AACTGAACGCATGTGAAGTTTGTTTGTTGGCGCTGTGAATTAGCACTTTAAGCAACGGAA
TTTATTCGTTGGCGCTGTGCTTTAGCACTTTGAAAACTGCATATATATTTAGTGATATGA
CATCTAATTTGTAATATATAAAGCTGATAACTTTTTAAAATTATCGAAGTTGATAGCTTC
TAATCTATCAAACCTTTTTAAC
>444-15-280
AAGGAGAATTACCTACTGTTTAATTTTGAGGGTTCGTTTTTACGAATACTCAAAATTAGC
ACTTTAAGCAACAGGATTTATTCGTTGGCGCTGTACTTTAGCACTTTTAGCAACAGGATA
AACTGAACGCATGTGAAGTTTGTTTGTTGGCGCCGTGCTTTAGCACTTTGAAAACTGCAT
ATATATTTAGTGATATGACATCTAATTTGTAATATACAAAGCTGATAACTTTTTAAAATT
ATTGAAGTTGATAGCTTCTAATCTATCAAACCTTTTTAAC
>444-3-383
AAGGAGAATTACCTACTGTTTAATTTTGAGGGTTCGTTTGTACGAATACTCAAAATTAGC
ACTTTAAGCAGCGGGATTTATCCGTTGGCGCCGTGCTTTAGCACTTTAAGCAACGGAATA
AACTGAACGCATGTGAAGTTTGTTTGTTGGCGCTGTGCGTTAGCACTTTAAGTAACGGAA
TAATCTGAGTGAATACGAAGGTTGTTCGTTGACGTGGTGCGTTAGTACTTTAAGCAACGG
AATTTATTCGTTGGCGCCGTGCTTTAGCACTTTGAAAACTGCATATATATTTAGTGATAT
GACATCTAATTTGTAATATATAAAGCTGATAACTTTTAAAATTATCGAAGTTGATAGCTT
CTAATCTATCAAACCTTTTTAAC
>444-6-342
AAGGAGAATTACCTACTGTTTAATTTTGAGGGTTCGTTTTTACGAATACTCAAAATTAGC
ACTTTTAGCAACAGAATAAACTGAACGCATGTGAAGTTTGTTTGTTGGCGCTGTGCGTTA
GCACTTTAAGCAACGGGATTTATTCGTTGGCGCCGTGCTTTAGCACTTTTAGCAACAGAA
TAAACTGAACGCATGTGAAGTTTGTTTGTTGGCGCCGTGCTTTAGCACTTTGAAAATTGC
ATATATATTTAGTGATATGACATCTAATTTGTAATATACAAAGCTGATAACTTTTTAAAA
TTATCGAAGTTGATAGCTTCTAATCTATCAAACCTTTTTAAC
>484-3-262
AAGGAGAATTACCTACTGTTTAATTTTGAGGGTTCGTTTTTACGAATACTCAAAATTAGC
ACTTTAAGCAACGGGATTTATCCGTTGGCGCCGTGAATTAGCACTTTAAGCAACGGAATT
TATTCGTTGGTGCCGTGCTTTAGCACTTTGAAAACTGCATATATATATTTAGTGATATGA
CATCTAATTTGTAATATATAAAGCTGATAACTTTTTAAAATTATCGAAGTTGATAGCTTC
TAATCTATCAAACCTTTTTAAC
>519-10-238
AAGGAGAATTACCTACTGTTTAATTTTGAGGGTTCGTTTTTACGAATACTCAAAATTAGC
ACTTTTAGCAACAGAATAAACTGAACGCATGTGAAGTTTGTTTGTTGGCGCTGTGCGTTA
GCACTTTGAAAACTGCATATATATTTAGTGATATGACATCTAATTTGTAATATATAAAGC
TGATAACTTTTTAAAATTATCGAAGTTGATAGCTTCTAATCTATCAAACCTTTTTAAC
>519-13-280
AAGGAGAATTACCTACTGTTTAATTTTGAGGGTTCGTTTTTACGAATACTCAAAATTAGC
ACTTTTAGCAACAGAATAAACTGAACGCATGTGAAGTTTGTTTGTTGGCGCTGTGCTTTA
GCACTTTAAGCAACGGAATTTATTCGTTGGCGTTGTGCGTTAGCACTTTGAAAACTGCAT
ATATATTTAGTGATATGACATCTAATTTGTAATATATAAAGCTGATAACTTTTTAAAATT
ATCGAAGTTGATAGCTTCTAATCTATCAAACCTTTTTAAC
>519-14-280
AAGGAGAATTACCTACTGTTTAATTTTGAGGGTTCGTTTTTACGAATACTCAAAATTAGC
ACTTTTAGCAACAGAATAAACTGAACGCATGTGAAGTTTGTTTGTTGGCGCTGTGCGTTA
GCACTTTAAGCAACGGAATTTATTCGTTGGCGACGTGCTTTAGCACTTTGAAAACTGCAT
ATATATTTAGTGATATGACATCTAATTTGTAATATATAAAGCTGATAACTTTTTAAAATT
ATCGAAGTTGATAGCTTCTAATCTATCAAACCTTTTTAAC
>524-10-238
AAGGAGAATTACCTACTGTTTAATTTTGAGGGTTCGTTTTTACGAATACTCAAAATTAGC
ACTTTTAGCAACAGAATAAACTGAACGCATGTGAAGTTTGTTTGTTGGCGACGTGCTTTA
GCACTTTGAAAACTGCATATATATTTAGTGATATGACATCTAATTTGTAATATATAAAGC
TGATAACTTTTTAAAATTATCGAAGTTGATAGCTTCTAATCTATCAAACCTTTTTAAC
>524-20-260
AAGGAGAATTACCTACTGTTTAATTTTGAGGGTTCGTTTTTACGAATACTCAAAATTAGC
ACTTTAAGCAACGGGATTTATCCGTTGGCGCCGTGCATTAGCACTTTAAGCAACGGAATT
TATTCGTTGGCGCTGTGCGTTAGCACTTTGAAAACTGCATATATATTTAGTGATATGACA
TCTAATTTGTAATATATAAAGCTGATAACTTTTTAAAATTATCGAAGTTGATAGCTTCTA
ATCTATCAAACCTTTTTAAC
>524-9-185
AAGGAGAATTACCTACTGTTTAATTTTGAGGGTTCGTTTTTACGAATACTCAAAATTAGC
ACTTTTAGCACTTTGAAAACTGCATATATATTTAGTGATATGACATCTAATTTGTAATAT
ATAAAGCTGATAACTTTTTAAAATTATCGAAGTTGATAGCTTCTAATCTATCAAACCTTT
TTAAC
>542-10-229
AAGGAGAATTACCTACTGTTTAATTTTGAGGGTTCGTTTTTACGAATACTCAAAATTAGA
ACTTTTAGCACTTTAAGCAACGGAATTTATTCGTTGGCGCTGTGCTTTAGCACTTTGAAA
ACTGCATATATATATTTAGTGATATGACATCTAATTTGTAATATATAAAGCTGATAGCTT
TTTAAAATTATCGAAGTTGATAGCTTCTAATCTATCAAACCTTTTTAAC
>542-13-344
AAGGAGAATTACCTACTGTTTAATTTTGAGGGTTCGTTTTTACGAATACTCAAAATTAGC
ACTTTTAGCAACAGAATAAACTGAACGCATGTGAAGCTTGTTTGTTGGCGCTGTGCGTTA
GCACTTTAAGTAACGGAATAATCTGAGTGAATACGAAGGTTGTTCGTTGACGCTGTGCGT
TAGCACTTTAAGCAACGGAATTTATTCGTTGGCGCTGTGCGTTAGCACTTTGAAAACTGC
ATATATATATTTAGTGATATGACATCTAATTTGTAATATATAAAGCTGATAACTTTTTAA
AATTATCGAAGTTGATAGCTTCTAATCTATCAAACCTTTTTAAC
>542-22-364
AAGGAGAATTACCTACTGTTTAATTTTGAGGGTTCGTTTTTACGAATACTCAAAATTAGC
ACTTTAAGCAACGGGATTTATCCGTTGGCGCCGTGCTTTAGCACTTTTAGCAACAGAATA
AACTGAACGCATGTGAAGTTTGTTTGTTGGCGCTGTGCGTTAGCACTTTAAGCAACGGAA
TTTATTCGTTGGCGCTGTGCGTTAGCACTTTAAGCAACGGGATTTATCCGTTGGCGACGT
GCTTTAGCACTTTGAAAACTGCATATATATTTAGTGATATGACATCTAATTTGTAATATA
TAAAGCTGATAACTTTTTAAAATTATCGAAGTTGATAGCTTCTAATCTATCAAACCTTTT
TAAC
>542-8-324
AAGGAGAATTACCTACTGTTTAATTTTGAGGGTTCGTTTTTACGAATACTCAAAATTAGC
ACTTTAAGCAACGGGATTTATCCGTTGGCGCCGTGCTTTAGCACTTTTAGCAACAGAATA
AACTGAACGCATGTGAAGTTTGTTTGTTGGCGCTGTGCGTTAGCACTTTAAGCAACGGAA
TTTATTCGTTGGCGCTGTGCGTTAGCACTTTGAAAACTGCATATATATATTTAGTGATAT
GACATCTAATTTGTAATATATAAAGCTGATAACTTTTTAAAATTATCGAAGTTGATAGCT
TCTAATCTATCAAACCTTTTTAAC
>AI56-7-280
AAGGAGAATTACCTACTGTTTAATTTTGAGGGTTCGTTTTTACGAATACTCAAAATTAGC
ACTTTAAGCAACGGGATTTATTCGTTGGCGCCGTGCTTTAGCACTTTTAGCAACAGGATA
AACTGAACGCATGTGAAGTTTGTTTGTTGGCGCCGTGCTTTAGCACTTTGAAAACTGCAT
ATATATTTAGTGATATGACATCTAATTTGTAATATACAAAGCTGATAACTTTTTAAAATT
ATCGAAGTTGATAGCTTCTAATCTATCAAACCTTTTTAAC
>CD196-312_(NC_013315.1)
AAGGAGAATTACCTACTGTTTAATTTTGAGGGTTCGTTTTTACGAATACTCAAAATTAGC
ACTTTAAGCAACAGAATAAACTGAACGCATGTGAAGTTTGTTTGTTGGCGCTGTGCGTTA
GCACTTTAAGCAACGGGATTTATCCGTTGGCGCTGTGCGTTAGCACTTTAAGCAACGGAA
TTTATTCGTTGGCGACGTGCTTTAGCACTTTGAAACTGCATATATATTAGGATATGACAT
CTAATTTGTATATATAAAGCTGATACTTTTAAAATTATCAGTGATAGCTTTAATCTATCA
AACCTTTTTAAC
>CD196-321_(NC_013315.1)
AAGGAGAATTACCTACTGTTTAATTTTGAGGGTTCGTTTTTACGAATACTCAAAATTAGC
ACTTTAAGCAACAGAATAAACTGAACGCATGTGAAGTTTGTTTGTTGGCGCTGTGCGTTA
GCACTTTAAGCAACGGGATTTATCCGTTGGCGCTGTGCGTTAGCACTTTAAGCAACGGAA
TTTATTCGTTGGCGACGTGCTTTAGCACTTTGAAAACTGCATATATATTTAGTGATATGA
CATCTAATTTGTAATATATAAAGCTGATAACTTTTAAAAATTATCAAGTTGATAGACTTT
AATCTATCAAACCTTTTTAAC
>045.1_PR124-6-280
AAGGAGAATTGCCTACTGTTTAATTTTGAGGGTTCGTTTTTACGAATACTCAAAAGTAGC
ACTTTAAGCAGCAGAATAAACTGAACGCATGTGAAGTTTGTTTGTTGGCGCTGTGTGTTA
GCACTTTAAGCAACGGGATTTATTCGTTGGCGCTGTGCATTAGCACTTTGAAAACTGCAT
ATATATATTTAGTGATATGACATCTAATTTGTAATATAAAGCTGATAACTTTTTAAAATT
ATCGAAGTTGATAGCTTCTAATCTATCAAACCTTTTTAAC
>027-R-280_(NC_013316.1)
AAGGAGAATTACCTACTGTTTAATTTTGAGGGTTCGTTTTTACGAATACTCAAAATTAGC
ACTTTTAGCAACAGAATAAACTGAACGCATGTGAAGTTTGTTTGTTGGCGCTGTGCGTTA
GCACTTTAAGCAACGGAATTTATTCGTTGGCGCCGTGCTTTAGCACTTTGAAAACTGCAT
ATATATTTAGTGATATGACATCTAATTTGTAATATATAAAGCTGATAACTTTTTAAAATT
ATCGAAGTTGATAGCTTCTAATCTATCAAACCTTTTTAAC
>2_AI5_8_(GQ152346.1)
AAGGAGAATTACCTACTGTTTAATTTTGAGGGTTCGTTTTTACGAATACTCAAAATTAGC
ACTTTTAGCAACAAAATAAACTGAACGCATGTGAAGTTTGTTTGTTAGCGCTGTGCATTA
GCACTTTAAGCAACGGAATTTATTCGTTGGCGCTGTGCGTTAGCACTTTGAAAACTGCAT
ATATATTTAGTGATATGACATCTAATTTGTAATATATAAAGCTGATAACTTTTTAAAATT
ATCGAAGTTGATAGCTTCTAATCTATCAAACCTTTTTAAC
>4_B-14_(DQ487273.2)
AAGGAGAATTACCTACTGTTCTAATTTTGAGGGTTCGTTTTTACGAATACTCAAAATTAG
CACTTTTAGCACTTTGAAAACTGCATATATATATTTAGTGATATGACATCTAATTTGTAA
TATATAAAGCTGATAACTTTTTAAAATTATCGAAGTTGATAGCTTCTAATCTATCAAACC
TTTTTAAC
>8_176_3_(GQ152340.1)
AAGGAGAATTACCTACTGTTTAATTTTGAGGGTTTGTTTTTACGAATACTCAAAATTAGC
ACTTTTAGCAACGGGATTTATCCGTTGGCGCCGTGCTTTAGCACTTTGAAAACTGCATAT
ATATTTAGTGATATGACATCTAATTTGTAATATATAAAGCTGATAACTTTTAAAAATTAT
CAAGTTGATAGACTTTAATCTATCAAACCTTTTTAAC
>8_A-6 (DQ487268.2)
AAGGAGAATTACCTACTGTTTAATTTTGAGGGTTCGTTTTTACGAATACTCAAAATTAGC
ACTTTAAGCAACGGGATTTATCCGTTGGCGCTGTGCTTTAGCACTTTGAAAACTGCATAT
ATATTTAGTGATATGACATCTAATTTGTAATATATAAAGCTGATAACTTTTTAAAATTAT
CAAAGTTGATAGCTTCTAATCTATCAAACCTTTTTAAC
>11_078_11_(GQ152337.1)
AAGGAGAATTGCCTACTGTTTAATTTTGAGGGTTCGTTTTTACGAATACTCAAAAGTAGC
ACTTTAAGCAACAGAATAAACTGAACGCATGTGAAGTTCGTTTGTTGGCGCTGTGTGTTA
GCACTTTAAGCAACGGGATTTATCCGTTGGCGCTGTGCTTTAGCACTTTAAGCAACGGAA
TTTATTCGTTGGCGCTGTGCATTAGCACTTTGAAAACTGCATATATATATTTAGTGATAT
GACATCTAATTTGTAATATAAAGCTGATAACTTTTTAAAATTATCGAAGTTGATAGCTTC
TAATCTATCAAACCTTTTTAAC
>12_AT-16_(DQ487264.2)
AAGGAGAATTACCTACTGTTTAATTTTGAGGGTTCGTTTTTACGAATACTCAAAATTAGC
ACTTTAAGCAACGGAATTTATTCGTTGGCGCTGTGCGTTAGCACTTTAAGCAACGGGATT
TATCCGTTGGCGCTGTGCGTTAGCACTTTGAAAACTGCATATATATTTAGTGATATGACA
TCTAATTTGTAATATATAAAGCTGATAACTTTTAAAATTATCGAAGTTGATAGCTTCTAA
TCTATCAAACCTTTCTCTATATC
>19_AT-3 (DQ487255.2) 
AAGGAGAATTACCTACTGTTTAATTTTGAGGGTTCGTTTTTACGAATACTCAAAATTAGC
ACTTTAAGCAACGGAATTTATTCGTTGGCGCTGTGCGTTAGCACTTTAAGCAACGGGATT
TATCCGTTGGCGCTGTGCGTTAGCACTTTGAAAACTGCATATATATTTAGTGATATGACA
TCTAATTTGTAATATATAAAGCTGATAACTTTTTAAAATTATCGAAGTTGATAGCTTCTA
ATCTATCAAACCTTTTTAAC
>23_B-12_(DQ487251.2) 
AAGGAGAATTACCTACTGTTTAATTTTGAGGGTTCGTTTTTACGAATACTCAAAATTAGC
ACTTTTAGCAACAGAATAAACTGAACGCATGTGAAGTTTGTTTGTTGGCGCTGTGCGTTA
GCACTTTAAGCAACGGGATTTATCCGTTGGCGCCGTGCTTTAGCACTTTGAAAACTGCAT
ATATATTTAGTGATATGACATCTAATTTGTAATATATAAAGCTGATAACTTTTTAAAATT
ATCAAGTTGATAGACTTTAATCTATCAAACCTTTTTAAC
>24_AT-17_(DQ487249.2) 
AAGGAGAATTACCTACTGTTTAATTTTGAGGGTTCGTTTTTACGAATACTCAAAATTAGC
ACTTTAAGCAACAGAATAAACTGAACGCATGTGAAGTTTGTTTGTTGGCGCTGTGCGTTA
GCACTTTAAGCAACGGGATTTATTCGTTGGCGCTGTGCGTTAGCACTTTGAAAACTGCAT
ATATATTTAGTGATATGACATCTAATTTGTAATATATAAAGCTGATAACTTTTTAAAATT
ATCGAAGTTGATAGCTTCTAATCTATCAAACCTTTTTAAC
>29_AT-11_(DQ487243.2) 
AAGGAGAATTACCTACTGTTTAATTTTGAGGGTTCGTTTTTACGAATACTCAAAATTAGC
ACTTTAAGCAACAGAATAAACTGAACGCATGTGAAGTTTGTTTGTTGGCGCTGTGCGTTA
GCACTTTAAGTAACGGAATAATCTGAGTGAATACGAAGGTTGTTCGTTGACGTGGTGCGT
TAGCACTTTAAGCAACTGGATTTATCCGTTGGCGCCGTGCTTTAGCACTTTGAAAACTGC
ATATATATTTAGTGATATGACATCTAATTTGTAATATATAAAGCTGATAACTTTTTAAAA
TTATCAAATTTAATACTTTCAATCCAATCAAACCTTTTTAAT
>30_001_11_(GQ152318.1)
AAGGAGAATTGCCTACTGTTTAATTTTGAAAGTTCTTTACGAACTTTATATTTGGGGTGT
AGCTCAGTTGGGAGAGCACTTGCCTTGCAAGCAAGGGGTCAGGAGTTCGACTCTCCTCAT
CTCCACCATTTAAGAGTATATTACTTAAATCTTTGATTTACTTAGTAGCCTCTTACAATG
CACTTATAGCTTAAATTTATACAAGCTTTGTGTGTTAGCACTTTAAGCAACAGAATAAAC
TGAACGCATGTGAAGTTTGTTTGTTGGCGCTGTGCGTTAGCACTTTAAGTAACGGAATAA
TCTGAGTGAATACGAAGGTTGTTCGTTGACGTGGTGCGCTAGCACTTTAAGCAACGGAAT
TTATTTGTTGGCGCCGTGCTTTAGCACTTTGAAAACTGCATATATATTTAGTGATATGAC
ATCTAATTTGTAATATATAAAGCTGATAACTTTTTAAAATTATCGAAGTTGATAGCTTCT
AATCTATCAAACCTTTTTAAC
>30_AT-7(DQ487242.2) 
AAGGAGAATTACCTACTGTTTAATTTTGAGGGTTCGTTTTTACGAATACTCAAAATTAGC
ACTTTAAGCAATGGAATTTATTCGTTGGCGCTGTGCGTTAGCACTTTAAGCAACAGAATA
AACTGAACGCATGTGAAGTTTGTTTGTTGGCGCTGTGCGTTAGCACTTTAAGCAACGGGA
TTTATCCGTTGGCGCTGTGCTTTAGCACTTTGAAAACTGCATATATATATTTAGTGATAT
GACATCTAATTTGTAATATATAAAGCTGATAACTTTTAAAATTATCGAAGTTGATAGCTT
CTAATCTATCAAACCTTTTTAAC
>31_AT-9_(DQ487241.2) 
AAGGAGAATTACCTACTGTTTAATTTTGAGGGTTCGTTTTTACGAATACTCAAAATTAGC
ACTTTAAGCAACGGAATTTATTCGTTGGCGCTGTGCGTTAGCACTTTAAGCAACAGAATA
AACTGAACGCATGTGAAGTTTGTTTGTTGGCGCTGTGCGTTAGCACTTTAAGCAACGGGA
TTTATTCGTTGGCGCTGTGCGTTAGCACTTTGAAAACTGCATATATATTTAGTGATATGA
CATCTAATTTGTAATATATAAAGCTGATAACTTTTTAAAATTATCGAAGTTGATAGCTTC
TAATCTATCAAACCTTTTTAAC
>32_AT-8_(DQ487240.2) 
AAGGAGAATTACCTACTGTTTAATTTTGAGGGTTCGTTTTTACGAATACTCAAAATTAGC
ACTTTAAGCAACGGGATTTATCCGTTGGCGCCGTGCTTTAGCACTTTAAGCAACAGAATA
AACTGAACGCATGTGAAGTTTGTTTGTTGGCGCTGTGCGTTAGCACTTTAAGCAACGGAA
TTTATTCGTTGGCGACGTGCTTTAGCACTTTGAAAACTGCATATATATATTTAGTGATAT
GACATCTAATTTGTAATATATAAAGCTGATAACTTTTAAAATTATCGAAGTTGATAGCTT
CTAATCTATCAAACCTTTTTAAC
>34_AT-14_(DQ487238.2) 
AAGGAGAATTACCTACTGTTTAATTTTGAGGGTTCGTTTTTACGAATACTCAAAATTAGC
ACTTTAAGCAACAGAATAAACTGAACGCATGTGAAGTTTGTTTGTTGGCGCTGTGCGTTA
GCACTTTAAGTAACGGAATAATCTGAGTGAATACGAAGGTTGTTCGTTGACGTGGTGCGT
TAGCACTTTAAGCAACTGGATTTATCCGTTGGCGCCGTGCTTTAGCACTTTGAAAACTGC
ATATATATTTAGTGATATGACATCTAATTTGTAATATATAAAGCTGATAACTTTTTAAAA
TTATCGAAGTTGATAGCTTCTAATCTATCAAACCTTTTTAAC
>35_AT-12_(DQ487237.2) 
AAGGAGAATTACCTACTGTTTAATTTTGAGGGTTCGTTTTTACGAATACTCAAAATTAGC
ACTTTAAGCAACGGAATTTATTCGTTGGCGCTGTGCGTTAGCACTTTAAGCAACAGAATA
AACTGAACGCATGTGAAGTTTGTTTGTTGGCGCTGTGCGTTAGCACTTTAAGTAACGGAA
TAATCTGAGTGAATACGAAGGTTGTTCGTTGACGTGGTGCGTTAGCACTTTAAGCAACTG
GATTTATCCGTTGGCGCCGTGCTTTAGCACTTTGAAAACTGCATATATATTTAGTGATAT
GACATCTAATTTGTAATATATAAAGCTGATAACTTTTTAAAATTATCGAAGTTGATAGCT
TCTAATCTATCAAACCTTTTTAAC
>36_AT-1_(DQ487236.2)
AAGGAGAATTACCTACTGTTTAATTTTGAGGGTTCGTTTTTACGAATACTCAAAATTAGC
ACTTTAAGCAACGGGATTTATCCGTTGGCGCCGTGCTTTAGCACTTTAAGCAACAGAATA
AACTGAACGCATGTGAAGTTTGTTTGTTGGCGCTGTGCGTTAGCACTTTAAGTAACGGAA
TAATCTGAGTGAATACGAAGGTTGTTCGTTGACGTGGTGCGTTAGCACTTTAAGCAACTG
GATTTATCCGTTGGCGCCGTGCTTTAGCACTTTGAAAACTGCATATATATTTAGTGATAT
GACATCTAATTTGTAATATATAAAGCTGATAACTTTTTAAAATTATCGAAGTTGATAGCT
TCTAATCTATCAAACCTTTTTAAC
>39_A-15_(DQ487230.2) 
AAGGAGAATTGCCTACTGTTTAATTTTGAAAGTTCTTTACGAACTTTATATATGGGGGTG
TAGCTCAGTTGGGATAGCACTTGCCTTGCAAGCAAGGGGTCAGGAGTTCGACTCTCCTCA
TCTCCACCATTTAAGAGTATATTACTTAAATCTTTGATTTACTTAGTAGCCTCTTACAAT
GCACTTATAGCTTAAATTTATACAGGCTTTGTGCGTTAGCACTTTAAGCAACAGAATAAA
CTGAACGCATGTGAAGTTTGTTTGTTGGCGCTGTGCGTTAGCACTTTAAGCAACGGAATT
TATTCGTTGGCGCTGTGTGTTAGCACTTTGAAAACTGCATATATATTTAGTGATATGACA
TCTAATTTGTAATATATAAAGCTGATAACTTTTAAAAATTATCAAGTTGATAGACTTTAA
TCTATCAAACCTTTTTAAC
>41_B-11_(DQ487228.2)
AAGGAGAATTGCCTACTGTTTAATTTTGAAAGTTCTTTACGAACTTTATATATGGGGGTG
TAGCTCAGTTGGGAGAGCACTTGCCTTGCAAGCAAGGGGTCAGGAGTTCGACTCTCCTCA
TCTCCACCATTTAAGAGTATATTACTTAAATCTTTGATTTACTTAGTAGCCTCTTACAAT
GCACTTATAGCTTAAATTTATACAGGCTTTGTGCGTTAGCACTTTAAGCAACAGAATAAA
CTGAACGCATGTGAAGTTTGTTTGTTGGCGCTGTGCGTTAGCACTTTAAGCAACGGAATT
TATTCGTTGGCGCTGTGTGTTAGCACTTTGAAAACTGCATATATATTTAGTGATATGACA
TCTAATTTGTAATATATAAAGCTGATAACTTTTTAAAATTATCGAAGTTGATAGCTTCTA
ATCTATCAAACCTTTTTAAC
